# Supplementary material for: Optimization of Mapping Tools and Investigation of Ribosomal RNA Influence for Data-Driven Gene Expression Analysis in Complex Microbiomes
Source: Microorganisms. 2025 Apr 26;13(5):995. doi: 10.3390/microorganisms13050995 (PMC12113988; doi:10.3390/microorganisms13050995)
Supplement: Supplementary file 1 [file microorganisms-13-00995-s001.zip]

Archive with 1 entries (1 files):
- microorganisms-3580823-supplementary.pdf
